# Supplementary material for: Targeted literature review of current treatments and unmet need in moderate rheumatoid arthritis in the United Kingdom
Source: Rheumatology (Oxford). 2021 Jun 3;60(11):4972–81. doi: 10.1093/rheumatology/keab464 (PMC8566217; doi:10.1093/rheumatology/keab464)
Supplement: keab464_Supplementary_Data [file keab464_supplementary_data.zip]

Archive with 3 entries (2 files):
- keab464-suppl_data/
- keab464-suppl_data/rhe-20-2821-File003.docx
- keab464-suppl_data/Supplementary References.docx
